# Supplementary material for: Age- and Genotype-Associated Specific Expression of IL-1 and TNF Receptors on Immunocompetent Cells
Source: Int J Mol Sci. 2026 Jan 13;27(2):807. doi: 10.3390/ijms27020807 (PMC12841339; doi:10.3390/ijms27020807)
Supplement: Supplementary file 1 [file ijms-27-00807-s001.zip]

Archive with 1 entries (1 files):
- ijms-4033894-supplementary.pdf
